# Supplementary material for: Structural and Functional Insight into the Mechanism of Bacillus subtilis 6S-1 RNA Release from RNA Polymerase
Source: Noncoding RNA. 2022 Feb 16;8(1):20. doi: 10.3390/ncrna8010020 (PMC8876501; doi:10.3390/ncrna8010020)
Supplement: Supplementary file 1 [file ncrna-08-00020-s001.zip]

Archive with 15 entries (12 files):
- Ganapathy_Supplement R2/
- Ganapathy_Supplement R2/.DS_Store
- __MACOSX/
- __MACOSX/Ganapathy_Supplement R2/
- __MACOSX/Ganapathy_Supplement R2/._.DS_Store
- Ganapathy_Supplement R2/Fig_S1_030222.pdf
- __MACOSX/Ganapathy_Supplement R2/._Fig_S1_030222.pdf
- Ganapathy_Supplement R2/Fig_S2_210121.pdf
- __MACOSX/Ganapathy_Supplement R2/._Fig_S2_210121.pdf
- Ganapathy_Supplement R2/Fig_S3_210122.pdf
- __MACOSX/Ganapathy_Supplement R2/._Fig_S3_210122.pdf
- Ganapathy_Supplement R2/Fig_S4_AFM_210122.pdf
- __MACOSX/Ganapathy_Supplement R2/._Fig_S4_AFM_210122.pdf
- Ganapathy_Supplement R2/Fig_S5_210122.pdf
- __MACOSX/Ganapathy_Supplement R2/._Fig_S5_210122.pdf
